# Supplementary material for: Focused Solar-Induced Construction of Activated Solar Carbon@Carbon Fiber Coaxial Electrode from Waste Carbon Fiber-Reinforced Polymer and Its Supercapacitor Performance
Source: Molecules. 2025 Jul 24;30(15):3093. doi: 10.3390/molecules30153093 (PMC12348260; doi:10.3390/molecules30153093)
Supplement: Supplementary file 1 [file molecules-30-03093-s001.zip]

Archive with 1 entries (1 files):
- molecules-3747903-supplementary.pdf
